# Supplementary material for: Global domain adaptation attention with data-dependent regulator for scene segmentation
Source: PLoS One. 2024 Feb 14;19(2):e0295263. doi: 10.1371/journal.pone.0295263 (PMC10866527; doi:10.1371/journal.pone.0295263)
Supplement: S1 Data — (ZIP) [file pone.0295263.s001.zip › ╨┬╜¿╬─╝■╝╨ (2)/groundtruth/berlin_000000_000019_gtFine_polygons.json]

{
    "imgHeight": 1024, 
    "imgWidth": 2048, 
    "objects": [
        {
            "label": "ego vehicle", 
            "polygon": [
                [
                    271, 
                    1023
                ], 
                [
                    387, 
                    1009
                ], 
                [
                    549, 
                    993
                ], 
                [
                    821, 
                    966
                ], 
                [
                    1082, 
                    950
                ], 
                [
                    1142, 
                    947
                ], 
                [
                    1112, 
                    932
                ], 
                [
                    1096, 
                    896
                ], 
                [
                    1108, 
                    861
                ], 
                [
                    1137, 
                    844
                ], 
                [
                    1175, 
                    844
                ], 
                [
                    1204, 
                    867
                ], 
                [
                    1209, 
                    897
                ], 
                [
                    1195, 
                    931
                ], 
                [
                    1161, 
                    945
                ], 
                [
                    1376, 
                    957
                ], 
                [
                    1654, 
                    977
                ], 
                [
                    1883, 
                    1002
                ], 
                [
                    2028, 
                    1023
                ]
            ]
        }, 
        {
            "label": "out of roi", 
            "polygon": [
                [
                    0, 
                    0
                ], 
                [
                    2048, 
                    0
                ], 
                [
                    2048, 
                    1024
                ], 
                [
                    0, 
                    1024
                ], 
                [
                    0, 
                    0
                ], 
                [
                    5, 
                    5
                ], 
                [
                    5, 
                    1019
                ], 
                [
                    2043, 
                    1019
                ], 
                [
                    2043, 
                    5
                ], 
                [
                    5, 
                    5
                ]
            ]
        }
    ]
}
